# Supplementary material for: Synthesis and Enhanced Light Photocatalytic Activity of Modulating Band BiOBrXI1−X Nanosheets
Source: Nanomaterials (Basel). 2021 Nov 2;11(11):2940. doi: 10.3390/nano11112940 (PMC8619692; doi:10.3390/nano11112940)
Supplement: Supplementary file 1 [file nanomaterials-11-02940-s001.zip]

Archive with 1 entries (1 files):
- nanomaterials-1417465-supplementary.pdf
